# Supplementary material for: A Small Peptide Targeting the Ligand-Induced Androgen Receptor/Filamin a Interaction Inhibits the Invasive Phenotype of Prostate Cancer Cells
Source: Cells. 2021 Dec 22;11(1):14. doi: 10.3390/cells11010014 (PMC8750472; doi:10.3390/cells11010014)
Supplement: Supplementary file 1 [file cells-11-00014-s001.zip]

Archive with 1 entries (1 files):
- cells-1451798-supplementary.pdf
